# Supplementary material for: Attitudes of Mental Health Professionals towards Telepsychology during the Pandemic: A Pilot Study
Source: Healthcare (Basel). 2023 May 25;11(11):1542. doi: 10.3390/healthcare11111542 (PMC10253044; doi:10.3390/healthcare11111542)
Supplement: Supplementary file 1 [file healthcare-11-01542-s001.zip]

Archive with 1 entries (1 files):
- healthcare-2338571-supplementary.pdf
